# Supplementary material for: Structural variants shape the genomic landscape and clinical outcome of multiple myeloma
Source: Blood Cancer J. 2022 May 30;12(5):85. doi: 10.1038/s41408-022-00673-x (PMC9151656; doi:10.1038/s41408-022-00673-x)
Supplement: Supplementary file 2 — Supplemental spreadsheet [file 41408_2022_673_MOESM2_ESM.xlsx]

## Sheet: Canonical translocations
pair	reference_tad	reference_tad_cytoband	gene_symbol	median_exp_event	median_exp_noevent	p	F_score	number_of_samples	samples	padj
chr11_68820001_69540000:chr14_105620001_107349540	chr11_68820001_69540000	11q13.3	TPCN2	10.3037	10.0836	0.0713843	3.2617	61	MMRF_1082_1_BM,MMRF_1098_1_BM,MMRF_1157_1_BM,MMRF_1261_1_BM,MMRF_1269_1_BM,MMRF_1286_1_BM,MMRF_1325_1_BM,MMRF_1352_1_BM,MMRF_1386_1_BM,MMRF_1446_1_BM,MMRF_1478_1_BM,MMRF_1516_1_BM,MMRF_1534_1_BM,MMRF_1540_1_BM,MMRF_1541_1_BM,MMRF_1556_1_BM,MMRF_1617_1_BM,MMRF_1645_1_BM,MMRF_1677_1_BM,MMRF_1705_1_BM,MMRF_1736_1_BM,MMRF_1755_1_BM,MMRF_1787_1_BM,MMRF_1790_1_BM,MMRF_1797_1_BM,MMRF_1819_1_BM,MMRF_1835…	0.60497
chr11_68820001_69540000:chr14_105620001_107349540	chr11_68820001_69540000	11q13.3	MIR3164	0.943722	0	0.00261998	9.12627	61	MMRF_1082_1_BM,MMRF_1098_1_BM,MMRF_1157_1_BM,MMRF_1261_1_BM,MMRF_1269_1_BM,MMRF_1286_1_BM,MMRF_1325_1_BM,MMRF_1352_1_BM,MMRF_1386_1_BM,MMRF_1446_1_BM,MMRF_1478_1_BM,MMRF_1516_1_BM,MMRF_1534_1_BM,MMRF_1540_1_BM,MMRF_1541_1_BM,MMRF_1556_1_BM,MMRF_1617_1_BM,MMRF_1645_1_BM,MMRF_1677_1_BM,MMRF_1705_1_BM,MMRF_1736_1_BM,MMRF_1755_1_BM,MMRF_1787_1_BM,MMRF_1790_1_BM,MMRF_1797_1_BM,MMRF_1819_1_BM,MMRF_1835…	0.0875329
chr11_68820001_69540000:chr14_105620001_107349540	chr11_68820001_69540000	11q13.3	MYEOV	11.8568	11.3913	0.00234859	9.32941	61	MMRF_1082_1_BM,MMRF_1098_1_BM,MMRF_1157_1_BM,MMRF_1261_1_BM,MMRF_1269_1_BM,MMRF_1286_1_BM,MMRF_1325_1_BM,MMRF_1352_1_BM,MMRF_1386_1_BM,MMRF_1446_1_BM,MMRF_1478_1_BM,MMRF_1516_1_BM,MMRF_1534_1_BM,MMRF_1540_1_BM,MMRF_1541_1_BM,MMRF_1556_1_BM,MMRF_1617_1_BM,MMRF_1645_1_BM,MMRF_1677_1_BM,MMRF_1705_1_BM,MMRF_1736_1_BM,MMRF_1755_1_BM,MMRF_1787_1_BM,MMRF_1790_1_BM,MMRF_1797_1_BM,MMRF_1819_1_BM,MMRF_1835…	0.0834023
chr11_68820001_69540000:chr14_105620001_107349540	chr11_68820001_69540000	11q13.3	CCND1	17.67	11.6677	1.10734e-40	205.82	61	MMRF_1082_1_BM,MMRF_1098_1_BM,MMRF_1157_1_BM,MMRF_1261_1_BM,MMRF_1269_1_BM,MMRF_1286_1_BM,MMRF_1325_1_BM,MMRF_1352_1_BM,MMRF_1386_1_BM,MMRF_1446_1_BM,MMRF_1478_1_BM,MMRF_1516_1_BM,MMRF_1534_1_BM,MMRF_1540_1_BM,MMRF_1541_1_BM,MMRF_1556_1_BM,MMRF_1617_1_BM,MMRF_1645_1_BM,MMRF_1677_1_BM,MMRF_1705_1_BM,MMRF_1736_1_BM,MMRF_1755_1_BM,MMRF_1787_1_BM,MMRF_1790_1_BM,MMRF_1797_1_BM,MMRF_1819_1_BM,MMRF_1835…	7.61062e-38
chr11_68820001_69540000:chr14_105620001_107349540	chr11_68820001_69540000	11q13.3	ORAOV1	10.5415	10.0155	1.83748e-17	76.6109	61	MMRF_1082_1_BM,MMRF_1098_1_BM,MMRF_1157_1_BM,MMRF_1261_1_BM,MMRF_1269_1_BM,MMRF_1286_1_BM,MMRF_1325_1_BM,MMRF_1352_1_BM,MMRF_1386_1_BM,MMRF_1446_1_BM,MMRF_1478_1_BM,MMRF_1516_1_BM,MMRF_1534_1_BM,MMRF_1540_1_BM,MMRF_1541_1_BM,MMRF_1556_1_BM,MMRF_1617_1_BM,MMRF_1645_1_BM,MMRF_1677_1_BM,MMRF_1705_1_BM,MMRF_1736_1_BM,MMRF_1755_1_BM,MMRF_1787_1_BM,MMRF_1790_1_BM,MMRF_1797_1_BM,MMRF_1819_1_BM,MMRF_1835…	9.82235e-15
chr11_68820001_69540000:chr14_105620001_107349540	chr11_68820001_69540000	11q13.3	FGF19	0	0	0.000122692	14.9336	61	MMRF_1082_1_BM,MMRF_1098_1_BM,MMRF_1157_1_BM,MMRF_1261_1_BM,MMRF_1269_1_BM,MMRF_1286_1_BM,MMRF_1325_1_BM,MMRF_1352_1_BM,MMRF_1386_1_BM,MMRF_1446_1_BM,MMRF_1478_1_BM,MMRF_1516_1_BM,MMRF_1534_1_BM,MMRF_1540_1_BM,MMRF_1541_1_BM,MMRF_1556_1_BM,MMRF_1617_1_BM,MMRF_1645_1_BM,MMRF_1677_1_BM,MMRF_1705_1_BM,MMRF_1736_1_BM,MMRF_1755_1_BM,MMRF_1787_1_BM,MMRF_1790_1_BM,MMRF_1797_1_BM,MMRF_1819_1_BM,MMRF_1835…	0.00855469
chr4_1860001_2220000:chr14_105620001_107349540	chr4_1860001_2220000	4p16.3	NSD2	16.6833	11.8067	2.79411e-70	405.714	36	MMRF_1021_1_BM,MMRF_1251_1_BM,MMRF_1267_1_BM,MMRF_1359_1_BM,MMRF_1391_1_BM,MMRF_1433_1_BM,MMRF_1462_1_BM,MMRF_1497_1_BM,MMRF_1627_1_BM,MMRF_1634_1_BM,MMRF_1664_1_BM,MMRF_1721_1_BM,MMRF_1750_1_BM,MMRF_1822_1_BM,MMRF_1845_1_BM,MMRF_1890_1_BM,MMRF_2006_1_BM,MMRF_2093_1_BM,MMRF_2122_1_BM,MMRF_2220_1_BM,MMRF_2229_1_BM,MMRF_2250_1_BM,MMRF_2253_1_BM,MMRF_2317_1_BM,MMRF_2437_1_BM,MMRF_2444_1_BM,MMRF_2505…	6.72123e-67
chr4_1860001_2220000:chr14_105620001_107349540	chr4_1860001_2220000	4p16.3	SCARNA22	6.30351	1.24812	8.25641e-55	295.905	36	MMRF_1021_1_BM,MMRF_1251_1_BM,MMRF_1267_1_BM,MMRF_1359_1_BM,MMRF_1391_1_BM,MMRF_1433_1_BM,MMRF_1462_1_BM,MMRF_1497_1_BM,MMRF_1627_1_BM,MMRF_1634_1_BM,MMRF_1664_1_BM,MMRF_1721_1_BM,MMRF_1750_1_BM,MMRF_1822_1_BM,MMRF_1845_1_BM,MMRF_1890_1_BM,MMRF_2006_1_BM,MMRF_2093_1_BM,MMRF_2122_1_BM,MMRF_2220_1_BM,MMRF_2229_1_BM,MMRF_2250_1_BM,MMRF_2253_1_BM,MMRF_2317_1_BM,MMRF_2437_1_BM,MMRF_2444_1_BM,MMRF_2505…	9.93039e-52
chr4_1860001_2220000:chr14_105620001_107349540	chr4_1860001_2220000	4p16.3	NELFA	10.5387	9.97357	1.94513e-11	46.6817	36	MMRF_1021_1_BM,MMRF_1251_1_BM,MMRF_1267_1_BM,MMRF_1359_1_BM,MMRF_1391_1_BM,MMRF_1433_1_BM,MMRF_1462_1_BM,MMRF_1497_1_BM,MMRF_1627_1_BM,MMRF_1634_1_BM,MMRF_1664_1_BM,MMRF_1721_1_BM,MMRF_1750_1_BM,MMRF_1822_1_BM,MMRF_1845_1_BM,MMRF_1890_1_BM,MMRF_2006_1_BM,MMRF_2093_1_BM,MMRF_2122_1_BM,MMRF_2220_1_BM,MMRF_2229_1_BM,MMRF_2250_1_BM,MMRF_2253_1_BM,MMRF_2317_1_BM,MMRF_2437_1_BM,MMRF_2444_1_BM,MMRF_2505…	5.50472e-09
chr4_1860001_2220000:chr14_105620001_107349540	chr4_1860001_2220000	4p16.3	MIR943	0	0	0.000108231	15.1759	36	MMRF_1021_1_BM,MMRF_1251_1_BM,MMRF_1267_1_BM,MMRF_1359_1_BM,MMRF_1391_1_BM,MMRF_1433_1_BM,MMRF_1462_1_BM,MMRF_1497_1_BM,MMRF_1627_1_BM,MMRF_1634_1_BM,MMRF_1664_1_BM,MMRF_1721_1_BM,MMRF_1750_1_BM,MMRF_1822_1_BM,MMRF_1845_1_BM,MMRF_1890_1_BM,MMRF_2006_1_BM,MMRF_2093_1_BM,MMRF_2122_1_BM,MMRF_2220_1_BM,MMRF_2229_1_BM,MMRF_2250_1_BM,MMRF_2253_1_BM,MMRF_2317_1_BM,MMRF_2437_1_BM,MMRF_2444_1_BM,MMRF_2505…	0.00801075
chr4_1860001_2220000:chr14_105620001_107349540	chr4_1860001_2220000	4p16.3	C4orf48	8.51511	7.73494	1.41539e-05	19.1432	36	MMRF_1021_1_BM,MMRF_1251_1_BM,MMRF_1267_1_BM,MMRF_1359_1_BM,MMRF_1391_1_BM,MMRF_1433_1_BM,MMRF_1462_1_BM,MMRF_1497_1_BM,MMRF_1627_1_BM,MMRF_1634_1_BM,MMRF_1664_1_BM,MMRF_1721_1_BM,MMRF_1750_1_BM,MMRF_1822_1_BM,MMRF_1845_1_BM,MMRF_1890_1_BM,MMRF_2006_1_BM,MMRF_2093_1_BM,MMRF_2122_1_BM,MMRF_2220_1_BM,MMRF_2229_1_BM,MMRF_2250_1_BM,MMRF_2253_1_BM,MMRF_2317_1_BM,MMRF_2437_1_BM,MMRF_2444_1_BM,MMRF_2505…	0.00130951
chr4_1860001_2220000:chr14_105620001_107349540	chr4_1860001_2220000	4p16.3	NAT8L	3.21377	2.31829	0.032914	4.57001	36	MMRF_1021_1_BM,MMRF_1251_1_BM,MMRF_1267_1_BM,MMRF_1359_1_BM,MMRF_1391_1_BM,MMRF_1433_1_BM,MMRF_1462_1_BM,MMRF_1497_1_BM,MMRF_1627_1_BM,MMRF_1634_1_BM,MMRF_1664_1_BM,MMRF_1721_1_BM,MMRF_1750_1_BM,MMRF_1822_1_BM,MMRF_1845_1_BM,MMRF_1890_1_BM,MMRF_2006_1_BM,MMRF_2093_1_BM,MMRF_2122_1_BM,MMRF_2220_1_BM,MMRF_2229_1_BM,MMRF_2250_1_BM,MMRF_2253_1_BM,MMRF_2317_1_BM,MMRF_2437_1_BM,MMRF_2444_1_BM,MMRF_2505…	0.432061
chr4_1860001_2220000:chr14_105620001_107349540	chr4_1860001_2220000	4p16.3	POLN	8.64741	8.3559	0.0235514	5.15196	36	MMRF_1021_1_BM,MMRF_1251_1_BM,MMRF_1267_1_BM,MMRF_1359_1_BM,MMRF_1391_1_BM,MMRF_1433_1_BM,MMRF_1462_1_BM,MMRF_1497_1_BM,MMRF_1627_1_BM,MMRF_1634_1_BM,MMRF_1664_1_BM,MMRF_1721_1_BM,MMRF_1750_1_BM,MMRF_1822_1_BM,MMRF_1845_1_BM,MMRF_1890_1_BM,MMRF_2006_1_BM,MMRF_2093_1_BM,MMRF_2122_1_BM,MMRF_2220_1_BM,MMRF_2229_1_BM,MMRF_2250_1_BM,MMRF_2253_1_BM,MMRF_2317_1_BM,MMRF_2437_1_BM,MMRF_2444_1_BM,MMRF_2505…	0.369604
chr14_105620001_107349540:chr16_79140001_80980000	chr16_79140001_80980000	16q23.1,16q23.2	WWOX	9.00716	9.00201	0.809138	0.0583887	4	MMRF_1164_1_BM,MMRF_1180_1_BM,MMRF_1290_1_BM,MMRF_1389_1_BM	0.987714
chr14_105620001_107349540:chr16_79140001_80980000	chr16_79140001_80980000	16q23.1,16q23.2	RNA5SP431	0	0	2.76593e-12	50.7983	4	MMRF_1164_1_BM,MMRF_1180_1_BM,MMRF_1290_1_BM,MMRF_1389_1_BM	8.87125e-10
chr14_105620001_107349540:chr16_79140001_80980000	chr16_79140001_80980000	16q23.1,16q23.2	MAF	15.9348	8.65953	2.42728e-07	27.2427	4	MMRF_1164_1_BM,MMRF_1180_1_BM,MMRF_1290_1_BM,MMRF_1389_1_BM	4.02678e-05
chr14_105620001_107349540:chr16_79140001_80980000	chr16_79140001_80980000	16q23.1,16q23.2	LINC01229	6.74783	2.45923	0.00515084	7.87984	4	MMRF_1164_1_BM,MMRF_1180_1_BM,MMRF_1290_1_BM,MMRF_1389_1_BM	0.145769
chr14_105620001_107349540:chr16_79140001_80980000	chr16_79140001_80980000	16q23.1,16q23.2	MAFTRR	4.95002	4.01683	0.213416	1.55118	4	MMRF_1164_1_BM,MMRF_1180_1_BM,MMRF_1290_1_BM,MMRF_1389_1_BM	0.844612
chr14_105620001_107349540:chr16_79140001_80980000	chr16_79140001_80980000	16q23.1,16q23.2	LINC01228	2.0389	1.36164	0.64988	0.206245	4	MMRF_1164_1_BM,MMRF_1180_1_BM,MMRF_1290_1_BM,MMRF_1389_1_BM	0.987714
chr14_105620001_107349540:chr16_79140001_80980000	chr16_79140001_80980000	16q23.1,16q23.2	DYNLRB2	0.704579	1.80346	0.351369	0.869773	4	MMRF_1164_1_BM,MMRF_1180_1_BM,MMRF_1290_1_BM,MMRF_1389_1_BM	0.922719
chr14_105620001_107349540:chr16_79140001_80980000	chr16_79140001_80980000	16q23.1,16q23.2	LINC01227	0	0	0.659932	0.193787	4	MMRF_1164_1_BM,MMRF_1180_1_BM,MMRF_1290_1_BM,MMRF_1389_1_BM	0.987714
chr14_105620001_107349540:chr16_79140001_80980000	chr16_79140001_80980000	16q23.1,16q23.2	CDYL2	4.40062	4.98437	0.609805	0.260715	4	MMRF_1164_1_BM,MMRF_1180_1_BM,MMRF_1290_1_BM,MMRF_1389_1_BM	0.987714
chr14_105620001_107349540:chr16_79140001_80980000	chr16_79140001_80980000	16q23.1,16q23.2	LINC02170	3.79969	3.85159	0.865994	0.028499	4	MMRF_1164_1_BM,MMRF_1180_1_BM,MMRF_1290_1_BM,MMRF_1389_1_BM	0.987714
